# Supplementary material for: A Census and Categorization Method of Epitranscriptomic Marks
Source: Int J Mol Sci. 2020 Jun 30;21(13):4684. doi: 10.3390/ijms21134684 (PMC7370119; doi:10.3390/ijms21134684)
Supplement: Supplementary file 1 [file ijms-21-04684-s001.zip › supplementary/TableS1.xlsx]

## Sheet: Column legend
Column name	Description
Stage	Progressive number indicating the modification stage at which the given modified ribonucloside occurs.
Short name	Short name for the given RNA modification. Names are coherent with the Modomics database (http://genesilico.pl/modomics/).
Full name	Full name describing the given RNA modification.
Natural ribonucleoside	Root natural ribonucleoside (A=Adenosine, C=Cytidine, G=Guanosine or U=Uridine) subject of the modification.
Substrate	Substrate of the final chemical step producing the given modification.
tRNA	Whether the given modification has been reported in tRNA
mRNA	Whether the given modification has been reported in mRNA
rRNA	Whether the given modification has been reported in rRNA
snRNA	Whether the given modification has been reported in snRNA
snoRNA	Whether the given modification has been reported in snoRNA
lncRNA	Whether the given modification has been reported in lncRNA
miRNA	Whether the given modification has been reported in miRNA
pre-mir	Whether the given modification has been reported in miRNA precursor (hairpin)
Eukaryotes	Whether the given modification has been reported in Eukaryotes
Bacteria	Whether the given modification has been reported in Bacteria
Archaea	Whether the given modification has been reported in Archea
Enzymes	Enzyme/s known to produce the given modification. In parenthesis, the organism.
RNA modification location in human	Reported site of modification occurrence (motif or specific position) in the RNA molecule, in human.
RNA modification location in other species	Reported Site of modification occurrence (motif or specific position) in the RNA molecule, in other species.
Notes	Notes about the given modification, if any.
Reference	Literature reference for the given modification. Numbers represent PubMed unique identifiers (PMIDs) that can be unambigously searched in the PubMed online library (https://pubmed.ncbi.nlm.nih.gov/) to retrieve the cognate article.

## Sheet: catalogue of A-, C-, G- or U-derived RNA modifications
Stage	Short name	Full name	Natural ribonucleoside	Substrate	tRNA	mRNA	rRNA	snRNA	snoRNA	lncRNA	miRNA	pre-mir	Eukaryotes	Bacteria	Archaea	Enzymes	RNA modification location in human	Other species	Notes	Reference
1	Am	2′-O-methyladenosine	A	A	Yes	Yes	Yes	Yes	Yes		Yes		Yes	Yes	Yes	Nop (Yeast), Trm13 (Yeast), Nsr (Streptomyces actuosus), Tsr (Streptomyces cyaneus)	AGAUC -motif	tRNAGly4 (Yeast), tRNAhis4 (Yeast), tRNApro4 (Yeast), tRNA4 (Yeast)	Enriched at AGAUC -motif in coding regions, 5’ and 3’ untranslated regions and introns.	29106616	21071406	17242307	28504680	11713320	30764532
2	m1Am	1,2′-O-dimethyladenosine	A	Am	Yes		Yes						Yes							29106616	21071406
2	m6Am	N6,2′-O-dimethyladenosine	A	m6A OR Am		Yes	Yes	Yes					Yes				BCA motif (A=m6Am, B=C, G or U)		If m7G cap is followed by Am, it can be methylated only to m6Am, thus the first nucleotide of mRNA has either Am or m6Am, never m6A.	29106616	21071406	28002401	31676230	28320778
1	Ar(p)	2′-O-ribosyladenosine (phosphate)	A	A	Yes								Yes			Rit1 (Yeast)		tRNA64 (Yeast)		29106616	21071406
1	g6A	N6-glycinylcarbamoyladenosine	A	A	Yes								Yes							29106616	21071406
1	hn6A	N6-hydroxynorvalylcarbamoyladenosine	A	A	Yes									Yes	Yes					29106616	21071406	11713320
2	ms2hn6A	2-methylthio-N6-hydroxynorvalylcarbamoyladenosine	A	hn6A	Yes									Yes	Yes					29106616	21071406	28327539
1	I	inosine	A	A	Yes	Yes							Yes	Yes	Yes	TAD1 (Human), ADAT1-3 (Human), ADAR1-3 (Human), Tad1-3 (Yeast), TadA (E. coli)	tRNA34, tRNA37		in High throughput sequencing the I:C pair is the most common, followed by the I:A pair, the I:U pair is the least likely of the possible pairs	29106616	21071406	30462291	28102265	8915538	4080553	11713320
2	Im	2′-O-methylinosine	A	I	Yes		Yes			Yes	Yes	Yes	Yes					tRNAala37 (Yeast)		29106616	21071406
3	m1Im	1,2′-O-dimethylinosine	A	Im	Yes										Yes			tRNA57 (Archaea)		29106616	21071406	30347855
2	m1I	1-methylinosine	A	I or m1A	Yes								Yes		Yes	Trm5 (Yeast)	tRNAala37	tRNA57 (Archaea)		29106616	21071406	8915538	11713320
1	i6A	N6-isopentenyladenosine	A	A	Yes								Yes	Yes	Yes	MOD5 (Human), TRIT1 (Human), Mod5 (Yeast), MIaA (E. coli)	tRNA37			29106616	21071406	28327539	31991154
2	io6A	N6-(cis-hydroxyisopentenyl)adenosine	A	i6A	Yes								Yes	Yes		MiaE (Salmonella typhimurium)		tRNA37 (Salmonella)		29106616	21071406
3	ms2io6A	2-methylthio-N6-(cis-hydroxyisopentenyl) adenosine	A	io6A	Yes								Yes	Yes		MiaE (Salmonella typhimurium)		tRNA37 (Salmonella)		29106616	21071406	28327539
2	ms2i6A	2-methylthio-N6-isopentenyladenosine	A	i6A	Yes								Yes	Yes		CDK5RAP1 (Human), MiaB (E. coli)		tRNA37 (E. coli)		29106616	21071406	28327539	31991154
3	msms2i6A	2- methylthiomethylenethio-N6-isopentenyl-adenosine	A	ms2i6A	Yes									Yes		MiaB (E. coli)				29106616	29624844
1	m1A	1-methyladenosine	A	A	Yes	Yes	Yes						Yes	Yes	Yes	TRMT61A (Human), TRMT61B (Human), TRMT10C (Human), ALKBH1 ("Eraser", Human), ALKBH3 ("Eraser", Human), Ccd10p (Yeast), Ccd14p (Yeast), Bmt2 (Yeast), Rrp8 (Yeast), NpmA (E. coli), TrmI (Thermus thermophilus)	tRNAile9, tRNAlys9, tRNAlys58, tRNAser58, tRNAleu58, tRNA14. GAAGAAG motif in mRNA	rRNA2142 (Yeast), rRNA1408 (E. coli), Bacteria tRNA22 (Bacteria) , tRNA57 (Archaea)	Blocks Watson Crick edge, stalls Reverse transcriptase and causes tructated products. Position tRNA57 only an intermediate step to m1I. In mRNA located in the 5'UTR and near start codon.	29106616	21071406	29908293	27478929	11861902	29908293	28230814	18957446	31991154
1	m2A	2-methyladenosine	A	A	Yes		Yes			Yes				Yes	Yes	RlmN (E. coli)		tRNA37 (E. coli)		29106616	21071406	12949100
2	m2,8A	2,8-dimethyladenosine	A	m2A			Yes							Yes		Cfr (Staphylococcus sciuri)		rRNA2503 (Staphylococcus sciuri)		29106616
1	m6A	N6-methyladenosine	A	A	Yes	Yes	Yes	Yes			Yes		Yes	Yes	Yes	METTL3 (Human), METTL14 (Human), WTAP (Human), ALKBH5 ("Eraser", Human), FTO ("Eraser", Human), Ime4 (Yeast), RsmA (Yeast), ErmBC (E. coli), RlmF (E. coli), RlmJ (E. coli), RsmA (E. coli), ErmAM (Streptococcus pneumoniae)	DR(m6A)CH (D= A, G or U, R= G or A, H = A, C or U)		In mRNA enriched near STOP codon or 3' UTR	29106616	21071406	27156733	22608085	11713320	11713320	28320778
2	hm6A	N6-hydroxymethyladenosine	A	m6A		Yes	Yes		Yes	Yes			Yes			FTO ("Eraser", Human)	DGACH Motif		Modification halftime 3h.	29106616	23653210
3	f6A	N6-formyladenosine	A	hm6A		Yes							Yes			FTO ("Eraser", Human)	DGACH Motif		Modification halftime 3h.	29106616	23653210
2	m6,6A	N6,N6-dimethyladenosine	A	m6A			Yes						Yes	Yes		RsmA (Yeast, E. coli)		rRNA1518 (E. coli), rRNA1779 (Yeast), rRNA1780 (Yeast)		29106616
3	m6,6Am	N6,N6,2′-O-trimethyladenosine	A	m6,6A OR m6Am		Yes														29106616
2	ms2m6A	2-methylthio-N6-methyladenosine	A	m6A	Yes									Yes						29106616	21071406	28327539
1	m8A	8-methyladenosine	A	A			Yes							Yes		Cfr (Staphylococcus sciuri)		rRNA2503 (Staphylococcus sciuri)		29106616	21071406
1	t6A	N6-threonylcarbamoyladenosine	A	A	Yes								Yes	Yes	Yes	Thr (E. coli), hThr (E. coli)		tRNA37 (E. coli), tRNA37 (Yeast)		29106616	21071406	11713320
2	ht6A	hydroxy-N6-threonylcarbamoyladenosine	A	t6A	Yes								Yes					tRNA37 (echinoderm mitochondria)		29106616	28783151
2	ct6A	cyclic N6-threonylcarbamoyladenosine	A	t6A	Yes									Yes		TcdA (E. coli)		tRNAasn37 (E. coli), tRNAarg37 (E. coli), tRNAile37 (E. coli), tRNAlys37 (E. coli), tRNAmet37 (E. coli), tRNAser37 (E. coli)		29106616
2	m6t6A	N6-methyl-N6-threonylcarbamoyladenosine	A	t6A	Yes								Yes	Yes		TRMO (Human), trmO (Yeast)	tRNAser37	tRNAthr37 (E. coli)		29106616	21071406
2	ms2t6A	2-methylthio-N6-threonylcarbamoyladenosine	A	t6A	Yes								Yes	Yes	Yes	MtaB (mouse)		tRNA37 (Bacillus Subtilis)		29106616	21071406	11713320
3	ms2ct6A	2-methylthio cyclic N6-threonylcarbamoyladenosine	A	ms2t6A	Yes		Yes						Yes	Yes			rRNA1843, rRNA1338			29106616	31328310	28327539
n.a. (Not enough information to assign it)	ac6A	N6-acetyladenosine	A		Yes										Yes				New modification, discovered recently in Methanopyrus kandleri tRNA; biosynthesis unknown	29106616	15907485
1	ac4C	N4-acetylcytidine	C	C	Yes	Yes	Yes						Yes	Yes	Yes	NAT10 (Human), Rra1 (Yeast), TmcA (E. coli)	rRNA1843, rRNA138, tRNA12	rRNA1773(Yeast), rRNA1280 (Yeast), tRNAkeu12 (Yeast), tRNAser12 (Yeast), tRNA34 (E. coli)	Occurs in mRNA on the coding regions, near the translation start sites and on the 5’ UTR.	29106616	21071406	30449621	18957446	12949100	31991154	23605039
1	C+	agmatidine	C	C	Yes									Yes	Yes	TiaS (Archaeoglobus fulgidus)		tRNAile34 (Bacteria, Archaea)	Causes the tRNA to recognize AUA codon instead of AUG (Prefers to pair with A instead of G)	29106616	21071406	20133752
1	Cm	2′-O-methylcytidine	C	C	Yes	Yes	Yes	Yes	Yes		Yes		Yes	Yes	Yes	Nop1 (Yeast), Trm13 (Yeast), Trm7 (Yeast), RlmM (E. coli), RsmI (E. coli), TrmJ (E. coli), TrmL (E. coli), aTrm56 (Pyrococcus abyssi)	tRNAphe34, tRNA32, tRNA13	rRNA2498 (E. coli), rRNA1402 (E. coli), tRNAleu34 (E. coli), tRNAgly4 (Yeast), tRNAhis4 (Yeast), tRNApro4 (Yeast), tRNAphe32 (Yeast), tRNAtrp32 (Yeast), tRNAphe34 (Yeast), tRNAtrp34 (Yeast), tRNAleu32 (Yeast)	Enriched at AGAUC -motif in coding regions , 5’ and 3’ untranslated regions and introns.	29106616	21071406	29107006	17242307	18957446	25611331	28504680	11713320	30764532
2	ac4Cm	N4-acetyl-2′-O-methylcytidine	C	Cm	Yes		Yes								Yes					29106616	21071406	12949100
2	m4,4Cm	N4,N4,2′-O-trimethylcytidine	C	Cm			Yes							Yes				rRNA1402 (E. coli)		29106616
1	ho5C	5-hydroxycytidine	C	C			Yes							Yes		RlhA (E. coli)				29106616	29069499
1	k2C	2-lysidine	C	C	Yes									Yes		TilS (E. coli)		tRNAile34 (E. coli)		29106616	21071406
1	m3C	3-methylcytidine	C	C	Yes		Yes						Yes	Yes		METTL2 (Human), METTL6 (Human), METTL8 (Human), ALKBH1 ("Eraser",Human) ALKBH3 ("Eraser", Human), Trm140 (Yeast)		tRNAthr32 (Yeast), tRNAser32 (Yeast), tRNA47b (Yeast)	Pairs mostly with T, but may basepair also with A and G.	29106616	21071406	24149843	31991154	28205560
1	m4C	N4-methylcytidine	C	C			Yes						Yes	Yes		RsmH (E. coli)		rRNA1402 (E. coli)		29106616	21071406
2	m4,4C	N4,N4-dimethylcytidine	C	m4C			Yes							Yes		RsmH (E. coli)		rRNA1402 (E. coli)		29106616
2	m4Cm	N4,2′-O-dimethylcytidine	C	m4C			Yes							Yes		RsmH (E. coli), Rsm1 (E. coli)		rRNA1402 (E. coli)		29106616	21071406
1	m5C	5-methylcytidine	C	C	Yes	Yes	Yes	Yes		Yes	Yes		Yes	Yes	Yes	DNMT2 (Human), TRM4 (Human), NSUN1-5 (Human), ALKBH3 ("Eraser", Human), Nop2(Yeast), Rcm1(Yeast), Trm4 (Yeast), RlmI (E. coli), RsmB (E. coli), RsmF (E. coli), EfmM (Enterococcus faecium), RlmO (Thermus thermophilus)	tRNAasp38, tRNAleu34, tRNAgly48, tRNAgly49, tRNAgly50, tRNA40, tRNA72		In mRNA often in the untraslated sites, especially argonaute protein binding sites.	29106616	21071406	30311405	31287866	28622506	11713320	31991154	28320778
2	m5Cm	5,2′-O-dimethylcytidine	C	m5C	Yes										Yes					29106616	21071406	12949100
2	hm5C	5-hydroxymethylcytidine	C	m5C		Yes							Yes	Yes	Yes	TET (Human)	UCCUC -motif		Occurs in mRNA in exonic and intronic regions in mRNA.	29106616	21071406	28622506	25676849	28901692	26816380	25073028	25676849
3	hm5Cm	2′‐O‐Methyl-5-hydroxymethylcytidine	C	hm5C	Yes								Yes			FTSJ1 (Human)				29106616	28901692	30704115
1	f5C	5-formylcytidine	C	C	Yes								Yes			ALKBH1 (Human)				29106616	21071406	25676849	30704115
2	f5Cm	5-formyl-2′-O-methylcytidine	C	f5C	Yes								Yes			FTSJ1 (Human)				29106616	21071406	30704115
1	s2C	2-thiocytidine	C	C	Yes									Yes	Yes	TtcA (E. coli)		tRNAarg32 (E. coli), tRNAer32 (E. coli)		29106616	21071406	24765101	11713320
1	Gm	2′-O-methylguanosine	G	G	Yes	Yes	Yes	Yes	Yes		Yes		Yes	Yes	Yes	MRM1 (Human), RNMTL1 (Human), Nop1(Yeast), Mrm1(Yeast), Spb1(Yeast), Trm3(Yeast), Trm7 (Yeast) RlmB (E. coli), Trm7 (E. coli)	tRNA0, tRNA18, tRNAphe32, tRNA39, tRNA34. AGAUC -motif in mRNA	tRNA4 (Yeast)	Enriched in coding regions , 5’ and 3’ untranslated regions and introns.	29106616	21071406	29107006	17242307	18957446	25611331	28504680	25611331	11713320	30764532
2	m1Gm	1,2′-O-dimethylguanosine	G	Gm	Yes										Yes					29106616	21071406
2	m2Gm	N2,2′-O-dimethylguanosine	G	Gm	Yes										Yes					29106616	11713320
3	m2,2Gm	N2,N2,2′-O-trimethylguanosine	G	m2Gm OR m2,2G	Yes	Yes									Yes					29106616	11713320
3	m2,7Gm	N2,7,2′-O-trimethylguanosine	G	m2,7G OR m2Gm	Yes										Yes					29106616	21071406
1	Gr(p)	2′-O-ribosylguanosine (phosphate)	G	G	Yes								Yes				tRNA64			29106616	21071406	29107006	25845597
1	m1G	1-methylguanosine	G	G	Yes	Yes							Yes	Yes	Yes	TRMT10 A-C (Human), Trm5 (Yeast), Trm10 (Yeast), RlmA(I) (E. coli), TrmD (E. coli) AviRa (Streptomyces viridochromogenes), Trm5b (Pyrococcus abyssi), Taw22 (Pyrococcus abyssi)	tRNAphe37, tRNA9	rRNA23S745 (E. coli)	Causes misincorpration of any nucleotide or stop of reverse trascriptase in high-thoughput sequencing.	29106616	21071406	20382657	25845597	27478929	9440525	18957446	11713320
2	imG-14	4-demethylwyosine	G	m1G	Yes								Yes		Yes	TYW1 (Yeast), Taw1 (Pyrococcus abyssi)	tRNAphe37			29106616	21071406	29107006	25845597	20382657	25629788
3	imG2	isowyosine	G	imG-14	Yes								Yes		Yes	Taw2 (Pyrococcus abyssi)	tRNAphe37			29106616	21071406	29107006	25845597	24315934
4	mimG	methylwyosine	G	imG2	Yes								Yes		Yes		tRNAphe37			29106616	21071406	29107006	25845597	24315934
3	yW-86	7-aminocarboxypropyl-demethylwyosine	G	imG-14	Yes								Yes		Yes	TYW2 (Yeast)	tRNAphe37			29106616	29107006	25845597	24315934
4	imG	wyosine	G	yW-86	Yes								Yes		Yes		tRNAphe37			29106616	21071406	29107006	25845597	24315934	11713320
4	yW-72	7-aminocarboxypropylwyosine	G	yW-86	Yes								Yes		Yes	TYW3 ( Yeast)	tRNAphe37			29106616	29107006	25845597	24315934	25629788
5	yW-58	7-aminocarboxypropylwyosine methyl ester	G	yW-72	Yes								Yes		Yes	TYW4 ( Yeast)	tRNAphe37			29106616	29107006	25629788	24315934
6	yW	wybutosine	G	yW-58	Yes								Yes		Yes	TYW4 ( Yeast)	tRNAphe37			29106616	21071406	29107006	25845597	24315934	25629788
6	OHyWx	undermodified hydroxywybutosine	G	yW-58	Yes								Yes		Yes	TYW5 (Yeast)	tRNAphe37			29106616	24315934
7	OHyWy	methylated undermodified hydroxywybutosine	G	OHyWx	Yes								Yes		Yes		tRNAphe37			29106616	21071406	24315934
8	OHyW	hydroxywybutosine	G	OHyWy	Yes								Yes			TMR4 (Yeast)	tRNAphe37			29106616	21071406	29107006	25845597	24315934
9	o2yW	peroxywybutosine	G	OHyW	Yes								Yes				tRNAphe37		Some reverse trascriptase misincorporation in high throughput sequencing	29106616	21071406	29107006	25845597	24315934	24149843
1	m2G	N2-methylguanosine	G	G	Yes		Yes	Yes					Yes	Yes	Yes	TRMT11 (Human), Trm1 (Yeast), RlmG (E. coli), RlmKL (E. coli), RsmC (E. coli), RsmD (E. coli), RsmJ (E. coli)	tRNA10, tRNA26	tRNA10 (Yeast), tRNA26 (Yeast), tRNA6 (Eukaryotes), tRNA7 (Eukaryotes)	Some reverse trascriptase misincorporation in high throughput sequencing	29106616	21071406	24149843	18957446	25611331	11713320	31991154
2	m2,2G	N2,N2-dimethylguanosine	G	m2G	Yes		Yes						Yes		Yes	TRM1 (Human), Trm1 (Yeast)	tRNA10, tRNA26, tRNA27		In tRNA26 pairs only with A, U or G. Does not base pair with C	29106616	21071406	18772248	11713320	31991154	28784718
1	m7G	7-methylguanosine	G	G	Yes	Yes	Yes	Yes	Yes		Yes		Yes	Yes	Yes	METTL1 (Human), WDR4 (Human), Abd1(Yeast), Bud23(Yeast), Trm8 (Yeast), ArmA (E. coli), RlmKL (E. coli), RmtB (E. coli), RsmG (E. coli), TrmB (E. coli), Sgm (Micromonospora zionensis)	tRNA46, tRNA34, tRNA36		Cap of 5´mRNA, but also found on the 3' UTR, coding regions of mRNA, especially near start and end codons.	29106616	21071406	20025612	1708763	31031084	25611331	12949100	31991154	30562954	12403464	31031083
2	m2,7G	N2,7-dimethylguanosine	G	m7G					Yes				Yes			Tgs1 (Yeast), Tgs2 (Giardia lamblia)		snoRNA1 (Yeast)		29106616	21071406
3	m2,2,7G	N2,N2,7-trimethylguanosine	G	m2,7G		Yes		Yes	Yes				Yes			Tgs1 (Yeast)		snRNA1 (Yeast)	5' Cap of snRNA and snoRNA	29106616	21071406	17903271
2	G+	archaeosine	G	preQ0	Yes										Yes	ArcS (Methanocaldococcus jannaschii)		tRNA15 (Archaea)		29106616	21071406	9242689	11713320
4	Q	queuosine	G	oQ	Yes								Yes	Yes		TGT (Human), QueG (E. coli)		tRNA34 (Eukaryotes, Bacteria)		29106616	21071406	25884661	17524419	31991154
5	galQ	galactosyl-queuosine	G	Q	Yes								Yes			Man/Gal-Q-transferase (Eukaryotes)		tRNA34 (Eukaryotes)		29106616	21071406	25884661
5	gluQ	glutamyl-queuosine	G	Q	Yes								Yes	Yes		GluQRS (E. coli)		tRNA34 (Bacteria)		29106616	25884661	17524419
5	manQ	mannosyl-queuosine	G	Q	Yes								Yes			Man/Gal-Q-transferase (Eukaryotes)		tRNA34 (Eukaryotes)		29106616	21071406	25884661
1	acp3U	3-(3-amino-3-carboxypropyl)uridine	U	U	Yes		Yes							Yes				tRNA47 (E. coli), tRNA20 (E. coli), tRNA20a (E. coli)		29106616	21071406	31804502
1	cmnm5U	5-carboxymethylaminomethyluridine	U	U	Yes								Yes	Yes		Mto1 (Yeast), mss1 (Yeast), MnmE (E. coli), MnmG (E. coli)		tRNA34 (Yeast), tRNA34 (E. coli)		29106616	21071406
1	nm5U	5-aminomethyluridine	U	U	Yes									Yes		MnmE (E. coli), MnmG(E. coli)		tRNA34 (E. coli)		29106616	24315934
2	inm5U	5-(isopentenylaminomethyl)uridine	U	nm5U	Yes									Yes						29106616	24315934
3	inm5Um	5-(isopentenylaminomethyl)-2′-O-methyluridine	U	inm5U	Yes									Yes						29106616	24315934
2	mnm5U	5-methylaminomethyluridine	U	nm5U	Yes									Yes		MnmCD (E. coli)		tRNA34 (E. coli)		29106616	24315934
3	mnm5se2U	5-methylaminomethyl-2-selenouridine	U	mnm5U OR nm5s2U	Yes									Yes				tRNAgln34 (E. coli), tRNAlys34 (E. coli), tRNAglu34 (E. coli)		29106616	24315934
1	D	dihydrouridine	U	U	Yes		Yes	Yes					Yes	Yes	Yes	Dus1-4 (Yeast), DusA-C (E. coli)	tRNA positions 16, 17, 20, 47 in D-loop			29106616	21071406	14970222	12949100
2	acp3D	3-(3-amino-3-carboxypropyl)-5,6-dihydrouridine	U	D	Yes								Yes					tRNA47 (Trypanosoma brucei)		29106616	22040320
2	m5D	5-methyldihydrouridine	U	D									Yes						On Chroosomal RNA	29106616	21071406
1	ho5U	5-hydroxyuridine	U	U	Yes								Yes	Yes						29106616
2	cmo5U	uridine 5-oxyacetic acid	U	ho5U	Yes									Yes		CmoB (E. coli)		tRNA34 (E. coli)		29106616	4910247
3	mcmo5U	uridine 5-oxyacetic acid methyl ester	U	cmo5U	Yes									Yes		CmoM (E. coli)				29106616	21071406
4	mcmo5Um	2′-O-methyluridine 5-oxyacetic acid methyl ester	U	mcmo5U	Yes									Yes		TrmL (E. coli)		tRNA34 (E. coli)		29106616	26681692
2	mo5U	5-methoxyuridine	U	ho5U	Yes									Yes	Yes	CmoB (E. coli)		tRNA34 (E. coli)		29106616	25611331
1	m3U	3-methyluridine	U	U	Yes		Yes							Yes		Bmt5-6 (Yeast), RsmE (E. coli)		tRNA34 (E. coli), rRNA1498 (E. coli), rRNA2634 (Yeast), rRNA2843 (Yeast)		29106616	21071406
2	m3Um	3,2′-O-dimethyluridine	U	m3u		Yes							Yes							29106616	21071406
1	m5U	5-methyluridine	U	U	Yes		Yes						Yes	Yes		TRMT2A (Human), Trm2 (Yeast), RlmC (E. coli), RlmD (E. coli), TrmA (E. coli), TrmFO (Bacillus subtilis, TrmU54 (Pyrococcus abyssi)		rRNA747 (E. coli), rRNA1929 (E. coli), tRNA54 (Yeast)		29106616	21071406	25611331
2	m5s2U	5-methyl-2-thiouridine	U	m5U	Yes								Yes	Yes		TRMU (Human)	tRNA34	tRNA54 (Eucaryotes)		29106616	24765101	25611331
2	m5Um	5,2′-O-dimethyluridine	U	m5U	Yes								Yes				tRNA54	tRNA54 (Eucaryotes)		29106616	21071406	18957446	25611331
1	ncm5U	5-carbamoylmethyluridine	U	U	Yes								Yes		Yes	ELP3 (Human), ELP 1-6 (Yeast), KTI11-KTI13 (Yeast)		tRNA34 (Haloferax Volcani)		29106616	21071406	24315934	25611331	31991154	15769872
2	nchm5U	5-carbamoylhydroxymethyluridine	U	ncm5U	Yes								Yes			ALKBH8 (Human)	tRNAgly34			29106616	24315934
2	ncm5s2U	5-carbamoylmethyl-2-thiouridine	U	ncm5U	Yes								Yes			Ncs2 (Yeast), Ncs6 (Yeast)		tRNAglu34 (Yeast), tRNAlys34 (Yeast), tRNAgln34 (Yeast)		29106616	24315934
2	ncm5Um	5-carbamoylmethyl-2′-O-methyluridine	U	ncm5U	Yes								Yes			Trm7 (Yeast)		tRNAleu34 (Yeast)		29106616	24315934
2	cm5U	5-carboxymethyluridine	U	ncm5U			Yes						Yes							29106616	21071406	24315934
3	chm5U	5-carboxyhydroxymethyluridine	U	cm5U	Yes								Yes							29106616	24315934
5	mchm5Um	5-(carboxyhydroxymethyl)-2′-O-methyluridine methyl ester	U	mchm5U OR mcm5Um																29106616	24315934
3	mcm5U	5-methoxycarbonylmethyluridine	U	cm5U	Yes								Yes			ALKBH8 (Human), ELP3 (Human), Trm9 (Yeast), ELP 1-6 (Yeast), KTI11-KTI13 (Yeast)	tRNAgly34			29106616	24315934	31991154
4	mcm5s2U	5-methoxycarbonylmethyl-2-thiouridine	U	mcm5U	Yes								Yes			TRMU (Human), CTU1-2 (Human), Ncs2 (Yeast), Ncs6 (Yeast)	tRNA34		Base pairs with G at least in E. coli tRNAlys.	29106616	26791911	16244131	31991154	15769872
4	mchm5U	5-(carboxyhydroxymethyl)uridine methyl ester	U	chm5U	Yes								Yes			ALKBH8 (Human)	tRNAgly34			29106616	24315934	24315934
4	mcm5Um	5-methoxycarbonylmethyl-2′-O-methyluridine	U	mcm5U	Yes								Yes							29106616	24315934
1	s2U	2-thiouridine	U	U	Yes								Yes	Yes		TRMU (Human), Mtu1 (Yeast), Tuc1 (Yeast), Ncs2 (Yeast), Ncs6 (Yeast), Ctu1 (Eukaryotes), Ctu2 (Eukaryotes), MnmA (E. coli)	tRNA34			29106616	21071406	28327539	21890497	18391219
2	s2Um	2-thio-2′-O-methyluridine	U	Um OR s2U	Yes								Yes			TRMU (Human)	tRNA34			29106616	21071406	24315934
2	cmnm5s2U	5-carboxymethylaminomethyl-2-thiouridine	U	s2U	Yes								Yes	Yes		TRMU (Human), MnmE (E. coli), MnmG (E. coli), Mto1 (Yeast), Mss1(Yeast)	tRNA34	tRNA34 (Yeast)		29106616	21071406
2	ges2U	2-geranylthiouridine	U	s2U	Yes									Yes		MnmH (E. coli)		tRNAgln34 (E. coli), tRNAlys34 (E. coli), tRNAglu34 (E. coli)		29106616
3	cmnm5ges2U	5-carboxymethylaminomethyl-2-geranylthiouridine	U	ges2U	Yes									Yes		MnmH (E. coli)		tRNAgln34 (E. coli)		29106616
2	nm5s2U	5-aminomethyl-2-thiouridine	U	s2U	Yes								Yes	Yes		MnmE (E. coli), MnmG (E. coli)	tRNA34	tRNA34 (Yeast)		29106616
3	mnm5s2U	5-methylaminomethyl-2-thiouridine	U	mnm5U OR nm5s2U	Yes								Yes	Yes	Yes	TRM2U (Human), Mtu1 (Yeast), MnmA (E. coli)	tRNA34	tRNA34 (Yeast)		29106616	11713320
4	mnm5ges2U	5-methylaminomethyl-2-geranylthiouridine	U	mnm5s2U OR nm5ges2U	Yes									Yes				tRNAgln34 (E. coli), tRNAlys34 (E. coli), tRNAglu34 (E. coli)		29106616	24315934
3	inm5s2U	5-(isopentenylaminomethyl)-2-thiouridine	U	nm5s2U	Yes									Yes						29106616	28327539
3	nm5ges2U	5-aminomethyl-2-geranylthiouridine	U	nm5s2U																29106616
2	se2U	2-selenouridine	U	s2U	Yes									Yes						29106616	28327539
3	cmnm5se2U	5-carboxymethylaminomethyl-2-selenouridine	U	se2U	Yes									Yes		MnmE (E. coli), MnmG (E. coli)		tRNA34 (E. coli)		29106616
3	nm5se2U	5-aminomethyl-2-selenouridine	U	se2U	Yes									Yes		MnmE (E. coli), MnmG (E. coli)		tRNAgln34 (E. coli), tRNAlys34 (E. coli), tRNAglu34 (E. coli)		29106616
2	tm5s2U	5-taurinomethyl-2-thiouridine	U	tm5U OR s2U	Yes								Yes			TRM2U (Human)	tRNA34, tRNA37			29106616
1	s4U	4-thiouridine	U	U	Yes									Yes	Yes	ThiI (E. coli)		tRNA8 (E. coli)		29106616	21071406	24765101	11713320
1	tm5U	5-taurinomethyluridine	U	U	Yes								Yes				tRNA34, tRNA37			29106616	21071406	12456664	24831542
1	Um	2′-O-methyluridine	U	U	Yes	Yes	Yes	Yes	Yes		Yes		Yes	Yes	Yes	MRM2 (Human), Mrm2 (Yeast), Nop1 (Yeast), Spb1 (Yeast), Trm44 (Yeast), RlmE (E. coli), TrmJ (E. coli), TrmL (E. coli), AviRb (Streptomyces viridochromogenes), aTrm56 (Pyrococcus horikoshii)	rRNA1369,tRNA32, tRNA34, tRNA39, tRNA40, tRNA44, AGAUC -motif	tRNA4 (Yeast)	Enriched in coding regions , 5’ and 3’ untranslated regions and introns.	29106616	21071406	17242307	24315934	18957446	25611331	28504680	12949100	30764532
2	cmnm5Um	5-carboxymethylaminomethyl-2′-O-methyluridine	U	Um	Yes								Yes	Yes		MnmE (Yeast), MnmE (E. coli)		tRNAleu34 (E. coli)		29106616	21071406
1	Ψ	pseudouridine	U	U	Yes	Yes	Yes	Yes	Yes	Yes			Yes	Yes	Yes	PUS1 (Human), DCK1 (Human), Pus1-10 (Yeast), Cbf5 (Yeast), RluA-F (E. coli), RsuA (E. coli), Tru A-D (E. coli)	tRNA1, tRNA13, tRNA20, tRNA25, tRNA26, tRNA27, tRNAlys28, tRNAile30, tRNA31, tRNA32,tRNA34, tRNA35, tRNA36, tRNA38, tRNA39, tRNA40, tRNA50, tRNA57, tRNA55, tRNA65, tRNA67, tRNA72	tRNA39 (E. coli)	May cause misincorporation of any nucleotide or reverse transcriptase stop in high throughput studies, depending on the used reverse trascriptase.	29106616	21071406	28102265	29683381	15924427	24369424	18957446	16804160	25611331	26253972	28320778	18952823
2	acp3Ψ	3-(3-amino-3-carboxypropyl)pseudouridine	U	Y			Yes						Yes							29106616
2	m1Ψ	1-methylpseudouridine	U	Y	Yes	Yes	Yes						Yes		Yes	Nep1 (Yeast), TrmY (Haloferax volcanii), Nep1 (Methanocaldococcus jannaschii), TrmY (Methanocaldococcus jannaschii)	tRNA39	rRNA914 (Archaea), tRNA54 (Archaea)		29106616	21071406	25611331	28334758	11713320	22274954
3	m1acp3Ψ	1-methyl-3-(3-amino-3-carboxypropyl)pseudouridine	U	m1Y			Yes						Yes							29106616	21071406	31804502
2	m3Ψ	3-methylpseudouridine	U	Y			Yes							Yes		RImH (E. coli)		rRNA1915 (E. coli)		29106616	21071406
2	Ψm	2′-O-methylpseudouridine	U	Y	Yes		Yes	Yes							Yes			tRNA32 (Eukaryotes), tRNA39 (Eukaryotes)		29106616	21071406	25611331	30347855
n.a. (Not enough information to assign it)	cm5s2U	5-carboxymethyl-2-thiouridine	U		Yes					Yes			Yes							29106616	5498073
n.a. (Not enough information to assign it)	cnm5U	5-cyanomethyluridine	U		Yes										Yes			tRNA34		29106616	24344322

## Sheet: nascent transcript modifications
Short name	Full name	Substrate	tRNA	mRNA	rRNA	snRNA	snoRNA	lncRNA	miRNA	pre-mir	Eukaryotes	Bacteria	Archaea	Enzymes	RNA modification location in human	RNA modification location in other species	Notes	Reference
cP	2′3′-cyclic phosphate					Yes								USB1 (human)	3’-end of U6 snRNA			9268336	30538719
5′-OH-N	5′ hydroxyl end		Yes	Yes	Yes	Yes	Yes				Yes					5'end		26001965
(pN)	5′ monophosphate end	pp(pN)							Yes		Yes	Yes				5'end		28320778	23063121	28673541
m(pN)	alpha-methylmonophosphate cap	(pN)								Yes	Yes			BCDIN3D (Human)	5'-end		pre-mir-145, pre-mir-23b ****is this sure? Is it really specific of these 2 pre-mirs? Where is the specific reference indicating it?	23063121
mm(pN)	alpha-dimethylmonophosphate cap	m(pN)								Yes	Yes			BCDIN3D (Human)	5'-end			23063121
p(pN)	5′ diphosphate end	pp(pN)		Yes								Yes				5'-end		28673541
Gpp(pN)	guanylylated 5′ end (cap G)	p(pN)		Yes							Yes			HCAP1 (Human), Ceg1 (Yeast)	5'-end	5'-end		28673541	25079783
m7Gpp(pN)	7-methylguanosine cap (cap 0)	m7G		Yes		Yes		Yes			Yes			RNMT (Human), Abd1 (Yeast)	cap structure connected to the 5′ nucleotide (N) through a 5′ to 5′ triphosphate linkage; 5'-end			26460318	25626080	25079783
m2,7Gpp(pN)	N2,7-dimethylguanosine cap (cap DMG)	m7Gpp(pN)				Yes	Yes				Yes			TGS1 (Human)	5'-end			25079783
m2,2,7Gpp(pN)	N2,N2,7-trimethylguanosine cap (cap TMG)	m2,7Gpp(pN)		Yes		Yes				Yes	Yes			TGS1 (Human)	5'-end			18775984	25626080
pp(pN)	5′ triphosphate end			Yes								Yes				5'-end		17710097	28673541
mpp(pN)	gamma-methyltriphosphate cap	pp(pN)				Yes					Yes			BCDIN3 (Human)	5’-end of U6 snRNA			1465477	17643375	2813391
CoA(pN)	5′ (3′ -dephospho-CoA)	pp(pN)										Yes				5'-end		27383794
acCoA(pN)	5′ (3′ -dephosphoacetyl-CoA)	CoA(pN)										Yes				5'-end		27383794	19416889
succinyl-CoA(pN)	5′ (3′ -dephosphosuccinyl-CoA)	CoA(pN)										Yes				5'-end		27383794	19416889
malonyl-CoA(pN)	5′ (3′ -dephosphomalonyl-CoA)	CoA(pN):										Yes				5'end		27383794	19416889
NAD(pN)	5′ nicotinamide adenine dinucleotide	pp(pN)										Yes				5'-end		27383794
pG(pN)	guanosine added to any nucleotide	(pN)	Yes								Yes			Thg1 (Yeast)		5'-end		14633974
m7GpppNm	(Cap 1), where Nm denotes any 5’-end nucleotide with a 2′O methylation			Yes				Yes			Yes			CMTr1 (Human)	5'-end			28320778	26460318	25626080
m7GpppNmpNm	(Cap 2), where NmpNm denotes any first two 5’-end nucleotides with a 2′O methylation			Yes				Yes			Yes			CMTr1 (Human)	5'-end			28320778	26460318	25626080
U-tail	poly (U) tail					Yes					Yes			TUT (Human), RNBs ("Eraser", Human)	3'-end			28320778	26078976
